# Supplementary material for: A Virtual Reality Simulation of Drug Users’ Everyday Life: The Effect of Supported Sensorimotor Contingencies on Empathy
Source: Front Psychol. 2020 Jun 5;11:1242. doi: 10.3389/fpsyg.2020.01242 (PMC7289998; doi:10.3389/fpsyg.2020.01242)
Supplement: DATA SHEET S1 — All datasets generated for this study. [file Data_Sheet_1.xlsx]

## Sheet: Pre Questionnaires
PID	group	age	gender	occupation	videogames	virtualreality	programming	EC1	PT1	EC2	PD1	PT2	EC3	PD2	PT3	PD3	EC4	PT4	PD4	EC5	PD5	EC6	PT5	EC7	PD6	PT6	PD7	PT7	BE1	BE2	BE3	BE4	BE5	BE6	A1	A2	A3	A4	A5	A6
1	0	2	1	2	2	3	3	4	3	4	1	5	5	2	4	2	3	5	3	1	4	4	5	4	2	1	5	5	5	5	5	5	2	5	1	1	5	5	4	5
2	1	2	1	3	1	2	3	5	2	2	4	5	5	4	5	5	2	4	1	1	5	5	5	5	2	5	5	5	5	2	5	5	5	5	1	2	5	5	5	5
3	0	2	0	3	2	2	0	2	4	1	4	3	4	4	4	2	1	1	4	1	2	5	5	4	4	4	4	4	3	3	2	3	4	3	4	4	4	4	4	3
4	0	2	0	1	0	1	1	4	4	1	4	4	4	4	4	4	2	2	2	2	4	4	4	4	2	4	2	4	3	3	3	3	3	3	4	4	3	4	3	3
5	0	2	0	2	0	0	0	1	3	4	4	5	2	3	1	5	4	5	2	2	5	1	1	1	1	1	3	4	5	5	5	5	4	5	5	5	5	5	4	1
6	1	0	1	2	3	3	2	4	2	1	3	4	4	4	3	3	2	2	4	1	3	4	3	5	3	4	4	4	3	2	3	3	2	3	3	4	4	4	4	3
7	1	0	0	0	1	0	1	2	1	2	3	4	4	3	3	2	2	5	2	2	4	4	5	5	3	2	2	4	3	3	2	2	5	4	5	5	2	5	3	3
8	1	1	0	0	4	3	2	4	1	1	5	5	5	2	5	2	2	1	4	1	1	5	5	3	5	5	5	5	4	2	2	2	4	5	2	5	4	4	5	3
9	0	2	1	1	0	1	1	5	1	1	3	5	5	3	5	4	2	1	4	5	4	5	5	5	4	5	5	5	4	4	4	4	4	4	5	5	5	5	5	5
10	1	1	1	0	6	4	3	4	2	3	4	4	5	4	5	5	3	1	2	1	3	5	5	5	3	1	3	5	3	3	4	4	1	4	3	3	4	5	5	5
11	1	1	1	3	0	1	0	5	1	1	4	5	5	5	5	3	1	4	5	1	2	5	5	5	2	5	5	5	4	2	4	4	4	5	4	5	5	5	4	2
12	0	2	0	3	2	0	1	2	2	1	3	4	5	3	4	5	3	1	3	2	4	4	4	3	2	4	5	4	4	4	4	4	5	5	4	3	4	4	3	4
13	1	2	0	3	1	1	1	4	3	3	3	4	4	4	4	3	2	2	2	2	3	4	4	4	3	2	3	4	2	2	2	2	4	4	2	2	4	4	3	3
14	1	1	1	2	1	4	1	5	1	1	5	3	5	4	5	1	1	3	3	1	2	5	5	4	4	4	5	5	3	1	3	3	5	1	1	2	5	5	4	5
15	1	0	1	0	2	4	2	3	3	2	3	4	3	4	4	3	2	3	3	2	3	4	3	2	3	3	3	2	3	3	3	3	2	2	2	2	2	4	3	4
16	0	0	0	0	1	1	2	4	4	2	5	5	4	3	4	3	2	3	5	1	3	2	4	2	2	3	2	4	5	3	2	2	4	3	5	4	3	3	3	2
17	0	4	1	1	0	0	0	5	3	3	5	5	5	5	5	4	4	3	3	3	5	5	5	5	2	3	3	3	3	3	5	3	3	4	3	5	5	5	5	5
18	0	4	0	2	0	1	1	4	1	1	1	5	5	3	5	4	1	2	1	1	5	5	5	5	1	3	1	5	3	5	3	3	2	5	3	5	5	5	3	5
19	1	2	0	3	4	3	3	4	3	2	3	5	4	2	4	2	3	3	2	2	3	3	5	3	2	2	2	4	3	2	3	3	3	3	2	3	4	4	3	3
20	0	0	0	0	6	1	2	4	2	2	3	5	4	2	5	3	3	2	3	2	2	4	5	4	2	4	3	4	5	4	4	4	4	3	1	5	4	4	3	4
21	1	1	0	2	0	0	1	3	2	4	3	3	2	3	3	4	4	5	3	2	3	3	3	2	3	3	2	3	4	4	3	3	2	2	2	3	2	3	2	3
22	1	3	1	3	0	1	2	4	2	2	2	4	4	5	4	3	1	4	4	1	4	4	4	5	2	2	2	3	4	3	2	4	3	3	3	4	5	5	3	5
23	0	0	1	0	2	2	1	4	5	2	3	3	5	4	5	3	2	3	3	2	4	5	5	5	3	4	4	4	3	2	2	2	2	2	3	3	4	4	3	3
24	0	0	1	0	1	1	1	3	1	1	2	5	3	3	4	3	2	3	3	1	3	2	4	4	3	2	3	5	3	2	2	3	3	5	2	3	4	5	3	3
25	0	0	1	0	3	1	2	5	2	1	3	5	5	4	5	2	1	3	3	1	4	5	4	5	3	4	3	4	4	3	3	3	4	4	4	3	5	5	4	4
26	0	0	1	0	2	1	1	4	4	4	3	5	4	3	3	5	4	3	4	4	3	5	4	3	4	5	4	5	4	3	3	4	3	4	3	3	4	4	3	4
27	0	0	0	0	6	0	1	3	3	3	2	3	4	1	4	1	4	2	2	1	4	3	3	3	2	3	2	3	4	1	5	5	3	2	4	4	3	3	4	4
28	0	0	0	0	1	1	1	2	2	3	2	2	2	2	2	2	3	2	2	2	3	2	2	1	2	5	3	2	3	5	2	2	2	4	3	3	5	3	2	1
29	0	1	0	0	6	4	4	3	5	5	2	5	5	2	5	4	5	5	2	1	5	4	5	3	2	1	1	1	4	4	4	4	2	5	3	5	2	3	2	3
30	0	0	0	0	6	3	3	4	2	3	2	5	5	3	4	2	3	2	4	2	4	3	5	3	2	4	1	3	4	4	5	5	2	1	1	2	5	4	4	5
31	0	0	0	0	2	1	1	2	3	1	2	3	4	3	2	4	4	4	3	2	3	4	4	4	2	2	3	4	3	2	3	4	5	1	1	4	3	4	2	3
32	0	0	1	0	2	1	1	4	2	2	1	3	5	2	5	4	1	4	1	1	3	3	1	3	3	5	4	5	4	2	1	4	3	5	3	5	3	5	3	5
33	1	1	0	1	6	1	1	5	2	2	2	4	5	2	4	3	1	4	3	1	4	4	4	4	2	4	3	4	4	3	4	3	4	2	2	4	4	4	4	3
34	1	2	1	1	1	4	3	5	2	1	5	4	3	5	3	2	1	2	5	1	4	5	4	5	2	2	5	4	4	3	4	3	2	2	3	3	4	5	4	4
35	1	1	0	2	0	1	3	4	2	1	2	4	3	2	4	3	2	2	2	2	4	3	5	3	2	4	3	4	3	3	3	3	4	2	3	3	3	4	4	4
36	1	0	1	2	0	4	2	4	2	5	5	3	5	4	4	3	3	1	3	1	3	4	5	5	3	4	5	5	1	1	2	2	5	5	3	5	4	5	4	4
37	1	2	0	2	1	3	3	4	2	1	1	4	5	1	4	4	1	1	1	1	1	1	4	4	1	4	1	4	4	4	5	4	4	2	1	4	3	3	5	5
38	1	0	1	0	4	3	2	4	2	1	5	4	4	5	4	1	2	4	5	1	1	4	4	5	4	4	4	4	4	2	3	1	4	4	5	5	5	5	2	4
39	1	0	1	2	1	0	2	3	1	1	1	4	3	2	5	3	4	1	1	1	4	4	5	4	3	5	5	4	3	3	4	2	2	3	3	2	5	5	3	5
40	1	1	0	4	1	1	2	3	3	4	2	4	4	3	3	4	4	3	2	3	4	3	3	2	3	4	3	3	3	4	2	3	4	3	3	3	4	3	3	3

## Sheet: Post Questionnaires
PID	group	empathy1	empathy2	per_distress1	per_distress2	per_distress3	empathy3	per_distress4	empathy4	ios	A1_post	A2_post	A3_post	A4_post	A5_post	A6_post	family_drugs	there	real	visited	lab	overwhelm	mybody	twobodies	agency	otherbody	behavereal	emotionreal	thoughtsreal	behaveasifreal	physicalreal	experiencereal	peoplereal	emotionpeople	thoughtspeople	physicalpeople	behaveasifpeople
1	0	6	1	6	6	6	6	7	7	1	1	1	5	4	5	5	2	3	3	2	2	4	1	1	1	5	2	4	4	4	1	2	3	4	4	1	4
2	1	6	6	2	1	1	6	1	6	5	1	1	5	5	5	5	1	4	4	5	5	5	3	4	5	2	5	5	5	5	4	5	4	5	5	4	5
3	0	3	3	2	1	1	4	2	5	1	4	4	3	4	4	4	2	1	1	2	1	1	1	1	1	1	1	1	1	1	1	1	1	1	1	1	1
4	0	7	7	6	6	6	6	1	7	6	2	3	4	4	4	4	2	5	5	5	5	5	5	5	5	1	5	5	5	5	4	5	5	5	5	4	5
5	0	1	1	3	3	1	1	3	1	1	2	4	5	5	2	1	2	3	1	2	5	2	3	2	2	4	1	3	5	1	5	4	1	2	2	4	1
6	1	5	5	6	6	5	5	7	4	6	2	3	4	4	4	4	2	4	3	4	3	4	4	1	5	3	3	4	4	3	4	4	3	4	4	4	4
7	1	3	3	6	4	5	5	6	4	2	4	4	3	5	3	3	2	5	3	5	4	5	4	1	5	2	5	4	4	5	4	4	3	3	3	3	3
8	1	6	5	7	7	7	6	6	5	5	2	3	4	5	5	4	2	5	4	4	4	4	4	1	5	2	5	4	5	5	4	5	5	5	5	4	4
9	0	7	6	7	7	6	7	7	7	5	3	5	5	5	5	5	2	2	2	2	2	1	2	2	2	2	2	2	2	2	2	2	2	2	2	2	1
10	1	6	6	5	6	5	6	5	5	4	3	3	5	5	5	5	2	5	4	5	5	5	5	1	5	1	5	4	4	4	2	2	5	5	5	2	3
11	1	5	5	4	5	5	5	4	4	3	4	4	4	4	3	3	2	5	4	3	4	5	5	2	4	2	5	2	2	4	4	3	4	4	4	4	3
12	0	3	4	4	3	2	5	2	5	4	2	3	4	4	3	4	2	3	1	3	3	1	4	4	4	3	3	1	1	2	1	2	3	3	2	1	1
13	1	6	6	6	5	7	7	6	6	5	2	1	4	5	4	4	2	5	5	5	5	4	4	2	4	2	5	5	5	5	4	4	4	4	4	4	4
14	1	3	4	6	7	4	2	6	2	2	2	2	4	5	3	4	2	4	4	5	5	5	3	4	3	2	5	5	5	5	5	5	4	4	4	5	5
15	1	7	7	5	6	6	5	6	6	5	1	2	4	5	5	3	2	3	3	4	3	3	3	4	4	2	3	4	4	3	3	3	3	3	3	3	2
16	0	2	2	2	3	2	2	4	2	1	4	4	4	3	3	5	2	2	1	2	1	2	1	1	1	5	2	3	4	2	1	2	1	2	3	1	2
17	0	7	7	6	6	6	7	6	7	6	4	3	5	5	4	5	2	5	3	1	3	3	3	2	3	1	3	3	2	3	2	3	3	4	3	3	4
18	0	4	7	4	4	4	7	7	7	1	3	4	5	5	3	5	2	5	3	4	5	4	4	4	4	2	4	4	5	5	4	4	4	5	5	4	5
19	1	2	1	2	2	3	1	2	1	3	3	2	4	4	4	3	2	2	2	1	3	2	1	2	4	4	1	1	2	3	2	2	1	2	3	1	2
20	0	4	4	3	4	5	4	5	6	2	3	4	4	4	3	4	1	2	2	3	4	1	3	4	2	4	2	3	3	2	2	3	3	2	2	3	2
21	1	3	3	2	4	4	4	5	5	2	2	3	3	4	2	2	2	2	1	2	4	4	4	4	5	2	2	2	3	2	1	3	2	2	4	2	2
22	1	5	5	6	5	5	4	6	5	4	2	3	5	5	4	5	2	5	5	5	4	4	5	2	5	1	2	2	2	3	2	3	3	3	3	3	3
23	0	4	5	4	5	5	6	6	4	1	3	3	4	4	3	3	2	2	1	2	3	2	2	2	2	4	4	2	3	3	2	2	1	2	2	3	3
24	0	4	6	3	3	3	5	3	4	4	2	3	5	4	4	4	2	4	2	4	3	4	4	3	3	2	4	4	4	5	3	4	3	4	4	3	4
25	0	5	5	6	6	5	5	4	5	5	3	3	5	5	4	4	2	4	1	4	4	5	2	1	2	3	5	4	5	3	4	2	3	3	2	1	2
26	0	6	7	6	7	6	6	6	6	2	4	4	5	5	4	5	2	4	4	5	5	4	3	4	4	5	4	4	5	5	5	4	4	5	3	2	4
27	0	7	7	7	7	7	7	7	7	1	5	5	3	3	4	4	1	5	5	5	5	5	4	4	2	4	5	5	5	4	4	4	4	5	5	5	5
28	0	4	5	4	5	5	5	5	5	5	4	3	5	4	4	2	1	1	3	2	2	2	3	3	3	2	2	3	5	4	3	2	3	3	3	2	3
29	0	3	3	3	1	4	3	2	3	2	4	5	3	3	3	2	2	3	2	4	3	2	1	1	1	3	2	2	2	2	1	2	2	2	2	2	2
30	0	3	3	5	6	6	2	5	2	5	1	1	5	5	4	5	1	4	5	4	4	4	3	3	4	4	3	4	4	5	4	4	4	4	3	4	4
31	0	6	6	5	6	6	6	3	6	2	4	4	3	4	3	3	2	3	2	2	3	4	2	3	3	5	3	3	3	2	3	3	2	4	4	3	3
32	0	5	5	1	7	1	6	1	7	2	3	5	3	5	3	5	2	4	1	3	3	4	4	3	5	3	1	1	4	2	1	3	4	4	5	1	1
33	1	5	4	7	7	6	5	6	4	4	2	4	4	5	4	4	2	4	4	4	4	4	4	2	4	2	4	5	4	5	4	4	4	4	4	4	5
34	1	7	7	6	6	6	7	6	7	6	2	2	4	5	5	4	2	5	4	4	5	5	4	5	5	2	4	4	4	4	4	4	4	4	4	4	4
35	1	5	5	4	4	5	5	4	5	3	3	4	3	4	4	4	2	3	3	3	3	2	2	2	2	3	3	3	3	2	3	2	3	3	3	2	2
36	1	5	5	6	7	7	6	6	6	5	4	5	4	5	4	4	2	4	3	2	4	4	4	2	4	2	4	4	4	4	2	4	3	3	3	3	4
37	1	6	6	2	1	4	5	4	6	4	3	4	3	3	5	5	2	5	4	3	4	4	5	1	5	1	5	5	4	3	2	5	4	4	4	4	4
38	1	4	3	3	2	5	3	5	3	1	5	5	5	5	2	4	2	5	2	1	5	4	5	2	5	2	3	3	3	2	4	4	4	4	4	4	5
39	1	5	6	3	4	6	1	2	7	1	4	3	5	5	4	5	2	4	2	3	3	4	5	5	5	1	3	5	4	2	3	3	4	5	4	3	2
40	1	7	7	7	6	6	7	6	6	5	4	5	5	3	5	4	2	4	4	4	3	3	4	4	4	3	4	3	5	4	4	4	3	3	3	3	4
